# Supplementary material for: Effect of Ceramides Derivatives from the Peach on Skin Function Improvement in UV-Irradiated Hairless Mice
Source: Foods. 2024 Nov 27;13(23):3824. doi: 10.3390/foods13233824 (PMC11640303; doi:10.3390/foods13233824)
Supplement: Supplementary file 1 [file foods-13-03824-s001.zip]

Archive with 1 entries (1 files):
- foods-3279912-supplementary.pdf
